# Supplementary material for: The ecological diversification and evolution of Teleosauroidea (Crocodylomorpha, Thalattosuchia), with insights into their mandibular biomechanics
Source: Ecol Evol. 2022 Nov 18;12(11):e9484. doi: 10.1002/ece3.9484 (PMC9674474; doi:10.1002/ece3.9484)
Supplement: Supplementary file 1 — Data S1 [file ECE3-12-e9484-s003.xlsx]

## Sheet: AP1_Teeth_Raw
TAXON CHARACTER MATRIX				CONTINUOUS CHARACTERS								DISCRETE CHARACTERS															TIME BINS
CLADE	SUBCLADE	TAXON	SPECIMEN	C1		C2	C3	C4	C4*	C5	C6	D1	D2	D3	D4	D5	D6	D7	D8	D9	D10	D11	D12	D13	Toar	Aal	Baj	Bath	Call	Oxf	Kimm	Tith	Berr	Val	Haut
				CH	CBL	C2b	LLCurv	C-angle (degree)	C-angle (rad)	R	AO
Teleosauroidea	Outgroup	Plagiophthalmosuchus gracilirostris	MNHNL TU515	10.1	2.48	4.098	NA	67	1.169	NA	89.853	0	0	0	0	0	0	NA	0	0	0	0	0	0	1	0	0	0	0	0	0	0	0	0	0
Teleosauroidea	Teleosauridae	Mycterosuchus nasutus	NHMUK 2617	NA	NA	NA	NA	NA	NA	NA	156.761	0	0	0	0	0	0	3	1	1	0	0	0	0	0	0	0	0	1	0	0	0	0	0	0
Teleosauroidea	Teleosauridae	Bathysuchus megarhinus	DORCM G05067 i-v	17.13	7.24	2.366	1.073	70	1.222	NA	NA	0	0	0	0	0	0	3	1	1	0	0	0	0	0	0	0	0	0	0	1	0	0	0	0
Teleosauroidea	Teleosauridae	Indosinosuchus sp.	PRC-239	22.23	6.011	3.699	NA	60	1.047	449.893	99.224	0	0	0	0	0	0	3	1	1	0	0	0	0	0	0	0	0	0	0	0	1	0	0	0
Teleosauroidea	Teleosauridae	Platysuchus multiscrobiculatus	SMNS 9930	16.3	4	4.104	NA	60	1.047	378.3	73.76	0	0	0	0	0	0	3	1	1	0	0	0	0	1	0	0	0	0	0	0	0	0	0	0
Teleosauroidea	Teleosauridae	Mystriosaurus laurillardi	NHMUK PV OR 14781	23.7	9	2.667	NA	81	1.414	652.936	193.3	0	0	1	0	0	0	3	1	2	0	0	0	0	1	0	0	0	0	0	0	0	0	0	0
Teleosauroidea	Teleosauridae	Sericodon jugleri	NRM-PZ R.2337	33.4	12.3	2.724	NA	54	0.942	NA	NA	0	0	0	0	0	0	3	0	1	0	0	0	NA	0	0	0	0	0	0	1	1	0	0	0
Teleosauroidea	Teleosauridae	Aeolodon priscus	MNHN.F.CNJ 78	17.6	NA	NA	NA	52	0.908	484.248	92.835	0	NA	NA	NA	0	0	3	0	1	0	0	0	0	0	0	0	0	0	0	0	1	0	0	0
Teleosauroidea	Teleosauridae	Aeolodon priscus	NHMUK PV R 1086	5.7	0.842	6.768	NA	66	1.152	NA	78.332	0	NA	NA	NA	0	0	3	0	1	0	0	0	0	0	0	0	0	0	0	0	1	0	0	0
Teleosauroidea	Teleosauridae	Teleosaurus sp.	NHMUK PV R 6377	25.8	8.1	3.188	NA	77	1.344	NA	NA	0	0	0	0	0	0	3	1	1	0	0	0	NA	0	0	0	1	0	0	0	0	0	0	0
Teleosauroidea	Teleosauridae	Seldsienean megistorhynchus	MMT P28-1	38.2	NA	3.186	1.054	82	NA	NA	NA	0	0	0	NA	0	0	3	1	0	0	0	0	NA	0	0	0	1	0	0	0	0	0	0	0
Teleosauroidea	Machimosauridae	Proexochokefalos herberti	MNHN.F 1890-13	30	10	3	NA	NA	NA	888.074	212.154	0	NA	NA	NA	NA	0	3	1	2	0	NA	0	1	0	0	0	0	1	0	0	0	0	0	0
Teleosauroidea	Machimosauridae	Charitomenosuchus leedsi	NHMUK R3806	20	7.3	2.74	1.381	65	1.134	617.909	127.503	0	0	0	0	0	0	3	1	1	0	0	0	0	0	0	0	0	1	0	0	0	0	0	0
Teleosauroidea	Machimosauridae	Charitomenosuchus leedsi	CAMSM J1420	NA	NA	NA	NA	NA	NA	800.229	137.194	0	0	0	0	0	0	3	1	1	0	0	0	0	0	0	0	0	1	0	0	0	0	0	0
Teleosauroidea	Machimosauridae	Neosteneosaurus edwardsi	NHMUK PV R3701	21	7.3	2.877	1.192	61	1.064	459.882	112.557	0	0	0	0	0	0	3	1	1	0	0	0	1	0	0	0	0	1	0	0	0	0	0	0
Teleosauroidea	Machimosauridae	Neosteneosaurus edwardsi	PETMG R178	NA	NA	NA	NA	NA	NA	NA	239.635	0	0	0	0	0	1	3	1	2	0	1	0	1	0	0	0	0	1	0	0	0	0	0	0
Teleosauroidea	Machimosauridae	Deslongchampsina larteti	OUMNH J.29851	14	6.82	2.052	1.258	78	1.361	506.769	127.128	0	0	0	0	0	0	3	1	2	0	0	0	1	0	0	0	1	0	0	0	0	0	0	0
Teleosauroidea	Machimosauridae	Macrospondylus bollensis	GPIT-PV-31382	NA	NA	NA	NA	NA	NA	873.992	227.668	0	0	0	0	0	0	3	1	1	0	0	0	0	1	0	0	0	0	0	0	0	0	0	0
Teleosauroidea	Machimosauridae	Macrospondylus bollensis	SMNS 51957	17	6.1	2.774	NA	66	1.152	478.845	NA	0	0	0	0	0	0	3	1	1	0	0	0	0	1	0	0	0	0	0	0	0	0	0	0
Teleosauroidea	Machimosauridae	Charitomenosuchus leedsi	BRLSI GP1770a-e	22.9	7.886	2.907	1.231	64	1.117	890.735	188.931	0	0	0	0	0	0	3	1	1	0	0	0	0	0	0	0	0	1	0	0	0	0	0	0
Teleosauroidea	Machimosauridae	Charitomenosuchus leedsi	LPP.M.37	13.4	5.102	2.618	1.111	73	1.274	NA	108.671	0	0	0	0	0	0	3	1	1	0	0	0	0	0	0	0	0	1	0	0	0	0	0	0
Teleosauroidea	Machimosauridae	Neosteneosaurus edwardsi	NHMUK PV R 2865	14	7.27	1.924	1.017	70	1.221	591.731	164.839	0	0	1	0	0	0	3	1	2	0	1	0	1	0	0	0	0	1	0	0	0	0	0	0
Teleosauroidea	Machimosauridae	Machimosaurid sp.	MNHN specimen (no number)	19.3	5.43	3.559	1.252	68	1.187	525.915	108.412	0	0	0	0	0	0	3	1	1	0	0	0	NA	0	0	0	0	1	0	0	0	0	0	0
Teleosauroidea	Machimosauridae	Machimosaurid sp.	NHMUK PV R 4764	17	9.501	1.789	1.107	68	1.187	NA	NA	0	1	0	0	1	1	3	1	2	1	1	1	NA	0	0	0	0	1	0	0	0	0	0	0
Teleosauroidea	Machimosauridae	Machimosaurid sp.	NHMUK PV OR 47161	13.8	3.34	1.474	1.194	64	1.117	NA	NA	0	1	0	0	1	1	3	1	2	1	1	1	NA	0	0	0	1	0	0	0	0	0	0	0
Teleosauroidea	Machimosaurini	Lemmysuchus obtusidens	NUMUK PV R3168	37	16	2.313	1.125	70	1.221	695.15	187.588	0	1	1	0	1	1	3	2	2	1	1	1	1	0	0	0	0	1	0	0	0	0	0	0
Teleosauroidea	Machimosaurini	Machimosaurus buffetauti	DFMMh F330	35.7	17.5	2.04	1.153	69	1.204	NA	NA	0	1	1	0	1	1	3	2	2	1	1	1	1	0	0	0	0	0	0	1	1	0	0	0
Teleosauroidea	Machimosaurini	Lemmysuchus cf. obtusidens	CAMSM J65408	55.13	25.39	2.171	1.135	65	1.134	NA	NA	0	1	1	0	1	1	3	2	2	1	1	1	NA	0	0	0	0	1	0	0	0	0	0	0
Teleosauroidea	Machimosaurini	Lemmysuchus cf. obtusidens	DORCM G3939	26.04	12.46	2.09	NA	NA	NA	NA	NA	0	1	1	0	1	1	3	2	2	1	1	1	NA	0	0	0	0	1	0	0	0	0	0	0
Teleosauroidea	Machimosaurini	Lemmysuchus cf. obtusidens	OUMNH J40669	15.3	9	1.7	1.121	63	1.1	NA	NA	0	1	1	0	1	1	3	2	2	1	1	1	NA	0	0	0	0	1	0	0	0	0	0	0
Teleosauroidea	Machimosaurini	Machimosaurussp.	MJML K839	19.3	13.63	1.416	1.091	68	1.187	NA	NA	0	1	1	0	1	1	3	2	2	1	1	1	NA	0	0	0	0	0	0	1	1	0	0	0
Teleosauroidea	Machimosaurini	Yvridiosuchus boutilieri	OUMNH J.29850	15	5.1	2.944	NA	68	1.187	478.221	111.463	0	1	1	0	1	1	3	2	2	1	1	1	1	0	0	0	1	0	0	0	0	0	0	0
Teleosauroidea	Machimosaurini	Yvridiosuchus boutilieri	NHMUK PV OR 28611	18.1	13.12	1.378	1.201	77	1.344	NA	NA	0	1	1	0	1	1	3	2	2	1	1	1	NA	0	0	0	1	0	0	0	0	0	0	0
Teleosauroidea	Machimosaurini	Yvridiosuchus boutilieri	NHMUK PV OR 40127	21.2	8.53	2.499	1.127	68	1.187	NA	NA	0	1	1	0	1	1	3	2	2	1	1	1	NA	0	0	0	1	0	0	0	0	0	0	0
Teleosauroidea	Machimosaurini	Machimosaurus hugii	MG-25	26.8	24.49	1.093	1.204	83	1.449	NA	NA	0	1	1	0	1	1	3	2	2	1	1	1	NA	0	0	0	0	0	0	1	0	0	0	0
Teleosauroidea	Machimosaurini	Machimosaurus rex	ONM NG 5	37.1	NA	NA	NA	96	1.676	NA	NA	0	1	1	0	1	1	3	2	2	1	1	1	NA	0	0	0	0	0	0	0	0	0	0	1
Teleosauroidea	Machimosaurini	Machimosaurus buffetauti	SMNS 91415	21.3	12.6	1.685	NA	65	1.134	638.3	184.68	0	1	1	0	1	1	3	2	2	1	1	1	1	0	0	0	0	0	0	1	1	0	0	0
Teleosauroidea	Machimosaurini	Machimosaurus sp.	GPIT-RE-03037	21.2	9.987	2.124	1.13	75	1.292	NA	NA	0	1	1	0	1	1	3	2	2	1	1	1	NA	0	0	0	0	0	0	1	0	0	0	0
			MEAN	22.7767		2.57642	1.15785	69.2258
			STANDARD DEVIATION	9.71991		1.058	0.0834419	8.93946
			MEAN (old)	22.7767		2.57642	1.15785	69.2258		629.806	146.632
			STANDARD DEVIATION (old)	9.71991		1.058	0.0834419	8.93946		154.702	50.4129
NB:
Outgroup
Teleosauridae
Machimosauridae
Machimosaurini (tribe within Machimosauridae)

## Sheet: AP1_Teeth_Standardized
TAXON CHARACTER MATRIX				Continuous Characters				Discrete Characters															TIME BINS
CLADE	SUBCLADE	TAXON	SPECIMEN NUMBER	C1	C2	C3	C4	D1	D2	D3	D4	D5	D6	D7	D8	D9	D10	D11	D12	D13	Toar	Aal	Baj	Bath	Call	Oxf	Kimm	Tith	Berr	Val	Haut
				CH	C2b	LLCurv	C-angle (degree)
Teleosauroidea	Outgroup	Plagiophthalmosuchus gracilirostris	MNHNL TU515	-1.25354	1.3712	NA	-0.244948	0	0	0	0	0	0	NA	0	0	0	0	0	0	1	0	0	0	0	0	0	0	0	0	0
Teleosauroidea	Teleosauroidae	Mycterosuchus nasutus	NHMUK 2617	NA	NA	NA	NA	0	0	0	0	0	0	3	1	1	0	0	0	0	0	0	0	0	1	0	0	0	0	0	0
Teleosauroidea	Teleosauroidae	Bathysuchus megarhinus	DORCM G05067 i-v	-0.537306	-0.239973	-1.01687	0.0958492	0	0	0	0	0	0	3	1	1	0	0	0	0	0	0	0	0	0	0	1	0	0	0	0
Teleosauroidea	Teleosauroidae	Indosinosuchus kalasinensis	PRC-239	-0.0177094	1.00004	NA	-1.04014	0	0	0	0	0	0	3	1	1	0	0	0	0	0	0	0	0	0	0	0	1	0	0	0
Teleosauroidea	Teleosauroidae	Platysuchus multiscrobiculatus	SMNS 9930	-0.621868	1.37678	NA	-1.04014	0	0	0	0	0	0	3	1	1	0	0	0	0	1	0	0	0	0	0	0	0	0	0	0
Teleosauroidea	Teleosauroidae	Mystriosaurus laurillardi	NHMUK PV OR 14781	0.132057	0.0400294	NA	1.34544	0	0	1	0	0	0	3	1	2	0	0	0	0	1	0	0	0	0	0	0	0	0	0	0
Teleosauroidea	Teleosauroidae	Sericodon jugleri	NRM-PZ R.2337	1.12031	0.0930531	NA	-1.72174	0	0	0	0	0	0	3	0	1	0	0	0	NA	0	0	0	0	0	0	1	1	0	0	0
Teleosauroidea	Teleosauroidae	Aeolodon priscus	MNHN.F.CNJ 78	-0.489422	NA	NA	-1.94893	0	NA	NA	NA	0	0	3	0	1	0	0	0	0	0	0	0	0	0	0	0	1	0	0	0
Teleosauroidea	Teleosauroidae	Aeolodon priscus	NHMUK PV R 1086	-1.70181	3.85494	NA	-0.358547	0	NA	NA	NA	0	0	3	0	1	0	0	0	0	0	0	0	0	0	0	0	1	0	0	0
Teleosauroidea	Teleosauroidae	Teleosaurus sp.	NHMUK PV R 6377	0.346008	0.524684	NA	0.891042	0	0	0	0	0	0	3	1	1	0	0	0	NA	0	0	0	1	0	0	0	0	0	0	0
Teleosauroidea	Machimosauridae	Proexochokefalos herberti	MNHN.F 1890-13	0.773912	0.349799	NA	NA	0	NA	NA	NA	NA	0	3	1	2	0	NA	0	1	0	0	0	0	1	0	0	0	0	0	0
Teleosauroidea	Machimosauridae	Charitomenosuchus leedsi	NHMUK R3806	-0.244906	0.107937	2.67432	-0.472146	0	0	0	0	0	0	3	1	1	0	0	0	0	0	0	0	0	1	0	0	0	0	0	0
Teleosauroidea	Machimosauridae	Charitomenosuchus leedsi	CAMSM J1420	NA	NA	NA	NA	0	0	0	0	0	0	3	1	1	0	0	0	0	0	0	0	0	1	0	0	0	0	0	0
Teleosauroidea	Machimosauridae	Neosteneosaurus edwardsi	NHMUK PV R3701	-0.143024	0.23538	0.409267	-0.926542	0	0	0	0	0	0	3	1	1	0	0	0	1	0	0	0	0	1	0	0	0	0	0	0
Teleosauroidea	Machimosauridae	Neosteneosaurus edwardsi	PETMG R178	NA	NA	NA	NA	0	0	0	0	0	0	3	1	2	0	1	0	1	0	0	0	0	1	0	0	0	0	0	0
Teleosauroidea	Machimosauridae	Deslongchampsina larteti	OUMNH J.29851	-0.856196	-0.532068	1.20024	1.00464	0	0	0	0	0	0	3	1	2	0	0	0	1	0	0	0	1	0	0	0	0	0	0	0
Teleosauroidea	Machimosauridae	Macrospondylus bollensis	GPIT-RE-9427	NA	NA	NA	NA	0	0	0	0	0	0	3	1	1	0	0	0	0	1	0	0	0	0	0	0	0	0	0	0
Teleosauroidea	Machimosauridae	Macrospondylus bollensis	SMNS 51957	-0.550551	0.139565	NA	-0.358547	0	0	0	0	0	0	3	1	1	0	0	0	0	1	0	0	0	0	0	0	0	0	0	0
Teleosauroidea	Machimosauridae	Seldsienean megistorhynchus	MMT P28-1	1.60934	0.522824	-1.24458	1.45904	0	0	0	NA	0	0	3	1	0	0	0	0	NA	0	0	0	1	0	0	0	0	0	0	0
Teleosauroidea	Machimosauridae	Charitomenosuchus leedsi	BRLSI GP1770a-e	0.0505513	0.263287	0.876658	-0.585745	0	0	0	0	0	0	3	1	1	0	0	0	0	0	0	0	0	1	0	0	0	0	0	0
Teleosauroidea	Machimosauridae	Charitomenosuchus leedsi	LPP.M.37	-0.917325	-0.00555237	-0.561468	0.436646	0	0	0	0	0	0	3	1	1	0	0	0	0	0	0	0	0	1	0	0	0	0	0	0
Teleosauroidea	Machimosauridae	Neosteneosaurus edwardsi	NHMUK PV R 2865	-0.856196	-0.651139	-1.688	0.0958492	0	0	1	0	0	0	3	1	2	0	1	0	1	0	0	0	0	1	0	0	0	0	0	0
Teleosauroidea	Machimosauridae	Machimosaurid sp.	MNHN specimen (no number)	-0.316223	0.869804	1.12833	-0.131349	0	0	0	0	0	0	3	1	1	0	0	0	NA	0	0	0	0	1	0	0	0	0	0	0
Teleosauroidea	Machimosauridae	Machimosaurid sp.	NHMUK PV R 4764	-0.550551	-0.776721	-0.609406	-0.131349	0	1	0	0	1	1	3	1	2	1	1	1	NA	0	0	0	0	1	0	0	0	0	0	0
Teleosauroidea	Machimosauridae	Machimosaurid sp.	NHMUK PV OR 47161	-0.876573	-1.06975	0.433235	-0.585745	0	1	0	0	1	1	3	1	2	1	1	1	NA	0	0	0	1	0	0	0	0	0	0	0
Teleosauroidea	Machimosaurini	Lemmysuchus obtusidens	NUMUK PV R3168	1.48708	-0.289276	-0.393687	0.0958492	0	1	1	0	1	1	3	2	2	1	1	1	1	0	0	0	0	1	0	0	0	0	0	0
Teleosauroidea	Machimosaurini	Machimosaurus buffetauti	DFMMh F330	1.28332	-0.543231	-0.0581243	-0.0177498	0	1	1	0	1	1	3	2	2	1	1	1	1	0	0	0	0	0	0	1	1	0	0	0
Teleosauroidea	Machimosaurini	Lemmysuchus cf. obtusidens	CAMSM J65408	3.3342	-0.42137	-0.273843	-0.472146	0	1	1	0	1	1	3	2	2	1	1	1	NA	0	0	0	0	1	0	0	0	0	0	0
Teleosauroidea	Machimosaurini	Lemmysuchus cf. obtusidens	DORCM G3939	0.37046	-0.496719	NA	NA	0	1	1	0	1	1	3	2	2	1	1	1	NA	0	0	0	0	1	0	0	0	0	0	0
Teleosauroidea	Machimosaurini	Lemmysuchus cf. obtusidens	OUMNH J40669	-0.72375	-0.859513	-0.441625	-0.699344	0	1	1	0	1	1	3	2	2	1	1	1	NA	0	0	0	0	1	0	0	0	0	0	0
Teleosauroidea	Machimosaurini	Machimosaurussp.	MJML K839	-0.316223	-1.1237	-0.801156	-0.131349	0	1	1	0	1	1	3	2	2	1	1	1	NA	0	0	0	0	0	0	1	1	0	0	0
Teleosauroidea	Machimosaurini	Yvridiosuchus boutilieri	OUMNH J.29850	-0.754315	0.297706	NA	-0.131349	0	1	1	0	1	1	3	2	2	1	1	1	1	0	0	0	1	0	0	0	0	0	0	0
Teleosauroidea	Machimosaurini	Yvridiosuchus boutilieri	NHMUK PV OR 28611	-0.438481	-1.15905	0.517126	0.891042	0	1	1	0	1	1	3	2	2	1	1	1	NA	0	0	0	1	0	0	0	0	0	0	0
Teleosauroidea	Machimosaurini	Yvridiosuchus boutilieri	NHMUK PV OR 40127	-0.122648	-0.116251	-0.369718	-0.131349	0	1	1	0	1	1	3	2	2	1	1	1	NA	0	0	0	1	0	0	0	0	0	0	0
Teleosauroidea	Machimosaurini	Machimosaurus hugii	MG-25	0.44789	-1.42417	0.553079	1.57264	0	1	1	0	1	1	3	2	2	1	1	1	NA	0	0	0	0	0	0	1	0	0	0	0
Teleosauroidea	Machimosaurini	Machimosaurus rex	ONM NG 5	1.49727	NA	NA	3.04942	0	1	1	0	1	1	3	2	2	1	1	1	NA	0	0	0	0	0	0	0	0	0	0	1
Teleosauroidea	Machimosaurini	Machimosaurus buffetauti	SMNS 91415	-0.112459	-0.873466	NA	-0.472146	0	1	1	0	1	1	3	2	2	1	1	1	1	0	0	0	0	0	0	1	1	0	0	0
Teleosauroidea	Machimosaurini	Machimosaurus sp.	GPIT-RE-03037	-0.122648	-0.465091	-0.333765	0.663844	0	1	1	0	1	1	3	2	2	1	1	1	NA	0	0	0	0	0	0	1	0	0	0	0

## Sheet: AP1_Teeth.csv
Taxon	Specimen	C1	C2	C3	C4	D1	D2	D3	D4	D5	D6	D7	D8	D9	D10	D11	D12	D13	TOAR	AAL	BAJ	BATH	CALL	OXF	KIMM	TITH	BER	VAL	HAUT	Group
Plagiophthalmosuchus gracilirostris	MNHNL TU515	-1.25354	1.3712	NA	-0.244948	0	0	0	0	0	0	NA	0	0	0	0	0	0	1	0	0	0	0	0	0	0	0	0	0	OUT
Mystriosaurus laurillardi	NHMUK PV OR 14781	0.132057	0.0400294	NA	1.34544	0	0	1	0	0	0	3	1	2	0	0	0	0	1	0	0	0	0	0	0	0	0	0	0	T
Indosinosuchus kalasinensis	PRC-239	-0.0177094	1.00004	NA	-1.04014	0	0	0	0	0	0	3	1	1	0	0	0	0	0	0	0	0	0	0	0	1	0	0	0	T
Mycterosuchus nasutus	NHMUK 2617	NA	NA	NA	NA	0	0	0	0	0	0	3	1	1	0	0	0	0	0	0	0	0	1	0	0	0	0	0	0	T
Platysuchus multiscrobiculatus	SMNS 9930	-0.621868	1.37678	NA	-1.04014	0	0	0	0	0	0	3	1	1	0	0	0	0	1	0	0	0	0	0	0	0	0	0	0	T
Teleosaurus sp.	NHMUK PV R 6377	0.346008	0.524684	NA	0.891042	0	0	0	0	0	0	3	1	1	0	0	0	NA	0	0	0	1	0	0	0	0	0	0	0	T
Bathysuchus megarhinus	DORCM G05067 i-v	-0.537306	-0.239973	-1.01687	0.0958492	0	0	0	0	0	0	3	0	1	0	0	0	0	0	0	0	0	0	0	1	0	0	0	0	T
Sericodon jugleri	NRM-PZ R.2337	1.12031	0.0930531	NA	-1.72174	0	0	0	0	0	0	3	0	1	0	0	0	NA	0	0	0	0	0	0	1	1	0	0	0	T
Aeolodon priscus1	MNHN.F.CNJ 78	-0.489422	NA	NA	-1.94893	0	NA	NA	NA	0	0	3	0	1	0	0	0	0	0	0	0	0	0	0	0	1	0	0	0	T
Aeolodon priscus2	NHMUK PV R 1086	-1.70181	3.85494	NA	-0.358547	0	NA	NA	NA	0	0	3	0	1	0	0	0	0	0	0	0	0	0	0	0	1	0	0	0	T
Macrospondylus bollensis1	GPIT-RE-9427	NA	NA	NA	NA	0	0	0	0	0	0	3	1	1	0	0	0	0	1	0	0	0	0	0	0	0	0	0	0	S
Macrospondylus bollensis2	SMNS 51957	-0.550551	0.139565	NA	-0.358547	0	0	0	0	0	0	3	1	1	0	0	0	0	1	0	0	0	0	0	0	0	0	0	0	S
Proexochokefalos herberti	MNHN.F 1890-13	0.773912	0.349799	NA	NA	0	NA	NA	NA	NA	0	3	1	2	0	NA	0	1	0	0	0	0	1	0	0	0	0	0	0	S
Charitomenosuchus leedsi1	NHMUK R3806	-0.244906	0.107937	2.67432	-0.472146	0	0	0	0	0	0	3	1	1	0	0	0	0	0	0	0	0	1	0	0	0	0	0	0	S
Charitomenosuchus leedsi2	CAMSM J1420	NA	NA	NA	NA	0	0	0	0	0	0	3	1	1	0	0	0	0	0	0	0	0	1	0	0	0	0	0	0	S
Charitomenosuchus leedsi3	BRLSI GP1770a-e	0.0505513	0.263287	0.876658	-0.585745	0	0	0	0	0	0	3	1	1	0	0	0	0	0	0	0	0	1	0	0	0	0	0	0	S
Charitomenosuchus leedsi4	LPP.M.37	-0.917325	-0.00555237	-0.561468	0.436646	0	0	0	0	0	0	3	1	1	0	0	0	0	0	0	0	0	1	0	0	0	0	0	0	S
Seldsienean megistorhynchus	MMT P28-1	1.60934	0.522824	-1.24458	1.45904	0	0	0	NA	0	0	3	1	0	0	0	0	NA	0	0	0	1	0	0	0	0	0	0	0	S
Deslongchampsina larteti	OUMNH J.29851	-0.856196	-0.532068	1.20024	1.00464	0	0	0	0	0	0	3	1	2	0	0	0	1	0	0	0	1	0	0	0	0	0	0	0	S
Neosteneosaurus edwardsi1	NHMUK PV R3701	-0.143024	0.23538	0.409267	-0.926542	0	0	0	0	0	0	3	1	1	0	0	0	1	0	0	0	0	1	0	0	0	0	0	0	S
Neosteneosaurus edwardsi2	PETMG R178	NA	NA	NA	NA	0	0	1	0	0	0	3	1	2	0	1	0	1	0	0	0	0	1	0	0	0	0	0	0	S
Neosteneosaurus edwardsi3	NHMUK PV R 2865	-0.856196	-0.651139	-1.688	0.0958492	0	0	1	0	0	0	3	1	2	0	1	0	1	0	0	0	0	1	0	0	0	0	0	0	S
Machimosaurid sp.1	MNHN specimen (no number)	-0.316223	0.869804	1.12833	-0.131349	0	0	0	0	0	0	3	1	1	0	0	0	NA	0	0	0	0	1	0	0	0	0	0	0	S
Machimosaurid sp. 2	NHMUK PV R 4764	-0.550551	-0.776721	-0.609406	-0.131349	0	1	1	0	1	1	3	1	2	1	1	1	NA	0	0	0	0	1	0	0	0	0	0	0	M
Machimosaurid sp.3	NHMUK PV OR 47161	-0.876573	-1.06975	0.433235	-0.585745	0	1	1	0	1	1	3	1	2	1	1	1	NA	0	0	0	1	0	0	0	0	0	0	0	M
Yvridiosuchus boutilieri1	OUMNH J.29850	-0.754315	0.297706	NA	-0.131349	0	1	1	0	1	1	3	2	2	1	1	1	1	0	0	0	1	0	0	0	0	0	0	0	M
Yvridiosuchus boutilieri2	NHMUK PV OR 28611	-0.438481	-1.15905	0.517126	0.891042	0	1	1	0	1	1	3	2	2	1	1	1	NA	0	0	0	1	0	0	0	0	0	0	0	M
Yvridiosuchus boutilieri3	NHMUK PV OR 40127	-0.122648	-0.116251	-0.369718	-0.131349	0	1	1	0	1	1	3	2	2	1	1	1	NA	0	0	0	1	0	0	0	0	0	0	0	M
Lemmysuchus obtusidens1	NUMUK PV R3168	1.48708	-0.289276	-0.393687	0.0958492	0	1	1	0	1	1	3	2	2	1	1	1	1	0	0	0	0	1	0	0	0	0	0	0	M
Lemmysuchus obtusidens2	CAMSM J65408	3.3342	-0.42137	-0.273843	-0.472146	0	1	1	0	1	1	3	2	2	1	1	1	NA	0	0	0	0	1	0	0	0	0	0	0	M
Lemmysuchus obtusidens3	DORCM G3939	0.37046	-0.496719	NA	NA	0	1	1	0	1	1	3	2	2	1	1	1	NA	0	0	0	0	1	0	0	0	0	0	0	M
Lemmysuchus obtusidens4	OUMNH J40669	-0.72375	-0.859513	-0.441625	-0.699344	0	1	1	0	1	1	3	2	2	1	1	1	NA	0	0	0	0	1	0	0	0	0	0	0	M
Machimosaurus buffetauti1	DFMMh F330	1.28332	-0.543231	-0.0581243	-0.0177498	0	1	1	0	1	1	3	2	2	1	1	1	1	0	0	0	0	0	0	1	1	0	0	0	M
Machimosaurus buffetauti2	SMNS 91415	-0.112459	-0.873466	NA	-0.472146	0	1	1	0	1	1	3	2	2	1	1	1	1	0	0	0	0	0	0	1	1	0	0	0	M
Machimosaurus hugii	MG-25	0.44789	-1.42417	0.553079	1.57264	0	1	1	0	1	1	3	2	2	1	1	1	NA	0	0	0	0	0	0	1	0	0	0	0	M
Machimosaurus rex	ONM NG 5	1.49727	NA	NA	3.04942	0	1	1	0	1	1	3	2	2	1	1	1	NA	0	0	0	0	0	0	0	0	0	0	1	M
Machimosaurus sp.1	MJML K839	-0.316223	-1.1237	-0.801156	-0.131349	0	1	1	0	1	1	3	2	2	1	1	1	NA	0	0	0	0	0	0	1	1	0	0	0	M
Machimosaurus sp.2	GPIT-RE-03037	-0.122648	-0.465091	-0.333765	0.663844	0	1	1	0	1	1	3	2	2	1	1	1	NA	0	0	0	0	0	0	1	0	0	0	0	M

## Sheet: AP2_Jaw_Raw
TAXON CHARACTER MATRIX				C1	C2	C3	C4	C5	C6	C7	C8	C9	C10	C11	C12	C13	C14	C15	C16
CLADE	SUBCLADE	TAXON	SPECIMEN NUMBER	ML [mm]	MSL/ML	MSD/ML	eTRD/ML	CPD/ML	agv MD	TRL/ML	RPL/ML	aMA	pMA	oMA	maL/ML	ASDm/ML	eTRw/ML	TI	TI2
				ML [mm]	MSL/ML	MSD/ML	eTRD/ML	CPD/ML	agv MD	TRL/ML	RPL/ML	aMA	pMA	oMA	maL/ML	ASDm/ML	eTRw/ML	TI	TI2
Teleosauroidea	Machimosaurini	Lemmysuchus obtusidens	NUMUK PV R 3168	1370	0.423358	0.0273723	?	?	?	0.481752	0.120438	0.232264	0.477431	0.150338	0.259854	0.145985	0.142336	0.270073	0.185
Teleosauroidea	Machimosaurini	Machimosaurus buffetauti	SMNS 91415	954	0.509434	0.0492662	0.0414507	0.0733753	0.0516561	0.485325	0.111111	0.226205	0.460957	0.182942	0.285115	0.188679	0.181342	0.374214	0.198333
Teleosauroidea	Machimosaurini	Yvridiosuchus boutilieri	OUMNH J.29850	872	0.475917	0.0137615	?	0.0401376	?	0.491972	0.122706	0.156773	0.402344	0.167428	0.216743	?	0.146789	0.16055	?
Teleosauroidea	Machimosaurini	Machimosaurus mosae	plastotype	1325	0.467925	0.0150943	?	?	?	0.449057	0.13283	0.162069	0.34058	0.185218	0.217358	0.211321	0.187925	0.14566	0.0877273
Teleosauroidea	Outgroup	Plagiophthalmosuchus gracilirostris	MNHNL TU515	698	0.507163	0.0100287	0.025788	0.0315186	0.0191152	0.647564	0.0787966	0.135135	0.377119	0.106518	0.189112	?	?	0.12894	?
Teleosauroidea	Outgroup	Plagiophthalmosuchus gracilirostris	NHMUK PV OR 15500	700	0.585714	0.0114286	?	?	?	0.736089	0.07388	0.101881	0.369318	0.100313	0.144286	?	?	?	?
Teleosauroidea	Teleosauridae	Indosinosuchus kalasinensis	PRC-239	693	?	0.01443	?	0.046176	0.0356919	0.630592	0.0923521	0.215461	0.507752	0.139803	0.248196	0.171717	?	0.25974	0.151261
Teleosauroidea	Teleosauridae	Indosinosuchus potamosiamensis	PRC-11	535	0.485929	0.0130841	0.0336449	0.0598131	0.0528221	0.611215	0.125234	0.229545	0.505	0.2	0.257944	0.157009	0.123364	?	?
Teleosauroidea	Teleosauridae	Mystriosaurus sp.	NHMUK PV R 5703	948	0.513713	0.0189873	0.0485232	0.0654008	0.0364747	0.614979	0.129747	0.11971	0.342561	0.14873	0.138186	?	0.103376	?	?
Teleosauroidea	Teleosauridae	Mycterosuchus nasutus	NHMUK PV R 2617	1091	0.567758	0.0506462	0.0226801	0.0321467	?	0.612411	0.101528	0.145812	0.398119	0.103082	0.186984	0.139168	0.110919	0.209424	0.2
Teleosauroidea	Teleosauridae	Mycterosuchus nasutus	CAMSM J1420	1080	0.555556	0.0277778	?	0.062963	?	0.631481	0.0833333	0.15	0.352727	0.111111	0.148148	0.12037	0.10463	?	?
Teleosauroidea	Teleosauridae	Platysuchus multiscrobiculatus	SMNS 9930	500	?	?	0.03	0.034	0.031236	0.646	0.05	?	?	?	?	?	?	0.32	?
Teleosauroidea	Machimosauridae	Neosteneosaurus edwardsi	PETMG R178	1200	0.425	0.0416667	0.0666667	0.065	?	0.5	0.1125	0.2	0.351852	0.145263	0.287037	0.159167	0.141667	?	?
Teleosauroidea	Machimosauridae	Macrospondylus bollensis	SMNS 51563	719	0.484006	?	0.0305981	0.0361613	0.0443206	0.563282	0.108484	0.144695	0.38961	0.155949	0.173853	0.176634	?	0.278164	0.15748
Teleosauroidea	Machimosauridae	Macrospondylus bollensis	MMG BwJ 689	481	?	0.014553	?	0.039501	0.0435078	?	0.0914761	0.137116	0.343195	0.134752	0.153846	?	?	0.2079	?
Teleosauroidea	Machimosauridae	Proexochokefalos heberti	MNHN.F 1890-13	1191	?	0.0260285	0.0654912	0.0738875	0.0505668	0.615449	0.165407	0.221022	0.489744	0.166994	0.277078	0.206549	?	0.394626	0.191057
Teleosauroidea	Machimosauridae	Charitomenosuchus leedsi	NHMUK PV R 3806	880	0.571591	0.0170455	0.0238636	0.0272727	?	0.6625	0.0897727	0.117949	0.355212	0.116105	0.145455	0.114773	0.130682	?	?
Teleosauroidea	Machimosauridae	Charitomenosuchus leedsi	NHMUK PV R 3320	773	0.655886	0.0142303	0.0142303	0.0181113	0.0217379	0.712807	0.129366	0.137628	0.320755	0.110127	0.166882	0.157827	0.125485	?	?
			Mean	889.444	0.516354	0.0228376	0.0366306	0.047031	0.0387129	0.593675	0.106609	0.166663	0.399075	0.142628	0.205652	0.162433	0.136229	0.249936	0.167265
			S. D.	275.554	0.0648051	0.013354	0.017222	0.0180765	0.0120361	0.084578	0.0269928	0.0440516	0.0636708	0.0313269	0.0541122	0.0304912	0.0281356	0.0891623	0.0399907

## Sheet: AP2_Jaw_Standardized
TAXON CHARACTER MATRIX				C1	C2	C3	C4	C5	C6	C7	C8	C9	C10	C11	C12	C13	C14	C15	C16
CLADE	SUBCLADE	TAXON	SPECIMEN	ML [mm]	MSL/ML	MSD/ML	eTRD/ML	CPD/ML	agv MD	TRL/ML	RPL/ML	aMA	pMA	oMA	maL/ML	ASDm/ML	eTRw/ML	TI	TI2
				ML [mm]	MSL/ML	MSD/ML	eTRD/ML	CPD/ML	agv MD	TRL/ML	RPL/ML	aMA	pMA	oMA	maL/ML	ASDm/ML	eTRw/ML	TI	TI2
Teleosauroidea	Machimosaurini	Lemmysuchus obtusidens	NUMUK PV R 3168	1.74396	-1.43501	0.339575	?	?	?	-1.32331	0.51232	1.48918	1.23064	0.246114	1.00167	-0.53943	0.217067	0.22585	0.443466
Teleosauroidea	Machimosaurini	Machimosaurus buffetauti	SMNS 91415	0.234275	-0.106774	1.97908	0.27988	1.45732	1.07536	-1.28107	0.166789	1.35166	0.971908	1.28688	1.4685	0.860772	1.60342	1.39384	0.776876
Teleosauroidea	Machimosaurini	Yvridiosuchus boutilieri	OUMNH J.29850	-0.0633067	-0.623965	-0.679651	?	-0.381313	?	-1.20247	0.59636	-0.224494	0.0513382	0.791649	0.204972	?	0.375343	-1.0025	?
Teleosauroidea	Machimosaurini	Machimosaurus mosae	plastotype	1.58065	-0.747302	-0.579841	?	?	?	-1.70988	0.971415	-0.104277	-0.918714	1.35955	0.216345	1.60333	1.83739	-1.1695	-1.98892
Teleosauroidea	Outgroup	Plagiophthalmosuchus gracilirostris	MNHNL TU515	-0.694761	0.853012	-0.959178	-0.629578	-0.858107	-1.62828	0.637157	-1.03037	-0.715692	-0.344842	-1.15267	-0.305659	?	?	-1.35703	?
Teleosauroidea	Outgroup	Plagiophthalmosuchus gracilirostris	NHMUK PV OR 15500	-0.687503	1.0703	-0.854347	?	?	?	1.68381	-1.21251	-1.47058	-0.467354	-1.35073	-1.13405	?	?	?	?
Teleosauroidea	Teleosauridae	Indosinosuchus kalasinensis	PRC-239	-0.712906	?	-0.629588	?	-0.0472977	-0.250997	0.43648	-0.528176	1.10775	1.70686	-0.0901845	0.786229	0.304478	?	0.109963	-0.400218
Teleosauroidea	Teleosauridae	Indosinosuchus potamosiamensis	PRC-11	-1.2863	-0.469482	-0.730374	-0.173365	0.707086	1.17223	0.207382	0.689986	1.42748	1.66363	1.8314	0.966368	-0.177885	-0.457214	?	?
Teleosauroidea	Teleosauridae	Mystriosaurus sp.	NHMUK PV R 5703	0.212501	-0.0407437	-0.288318	0.690547	1.01621	-0.185942	0.251885	0.857186	-1.06586	-0.887604	0.194804	-1.24678	?	-1.16767	?	?
Teleosauroidea	Teleosauridae	Mycterosuchus nasutus	NHMUK PV R 2617	0.731455	0.793217	2.08241	-0.810039	-0.823367	?	0.221519	-0.188238	-0.473325	-0.0150129	-1.26237	-0.344972	-0.763025	-0.899544	-0.454358	?
Teleosauroidea	Teleosauridae	Mycterosuchus nasutus	CAMSM J1420	0.691535	0.604923	0.369942	?	0.881341	?	0.447001	-0.862293	-0.37825	-0.727927	-1.00606	-1.06267	-1.37951	-1.12309	?	?
Teleosauroidea	Teleosauridae	Platysuchus multiscrobiculatus	SMNS 9930	-1.41331	?	?	-0.385008	-0.720861	-0.62122	0.61866	-2.09719	?	?	?	?	?	?	0.785806	?
Teleosauroidea	Machimosauridae	Neosteneosaurus edwardsi	PETMG R178	1.12702	-1.40967	1.40999	1.74405	0.994026	?	-1.10756	0.218243	0.756781	-0.741677	0.0841258	1.50401	-0.107133	0.193285	?	?
Teleosauroidea	Machimosauridae	Macrospondylus bollensis	SMNS 51563	-0.618551	-0.499157	?	-0.350279	-0.601317	0.465936	-0.359345	0.0694628	-0.498688	-0.148649	0.425219	-0.587649	0.465739	?	0.316596	-0.244687
Teleosauroidea	Machimosauridae	Macrospondylus bollensis	MMG BwJ 689	-1.48226	?	-0.620377	?	-0.416551	0.398388	?	-0.560629	-0.670729	-0.877635	-0.251413	-0.95737	?	?	-0.471449	?
Teleosauroidea	Machimosauridae	Proexochokefalos heberti	MNHN.F 1890-13	1.09436	?	0.238953	1.6758	1.48564	0.984879	0.257445	2.1783	1.23399	1.42402	0.777808	1.31997	1.44684	?	1.62278	0.594923
Teleosauroidea	Machimosauridae	Charitomenosuchus leedsi	NHMUK PV R 3806	-0.0342743	0.852362	-0.433734	-0.741319	-1.09299	?	0.813746	-0.623733	-1.10583	-0.688897	-0.846649	-1.11245	-1.56309	-0.197142	?	?
Teleosauroidea	Machimosauridae	Charitomenosuchus leedsi	NHMUK PV R 3320	-0.422582	2.15311	-0.644545	-1.30068	-0.358054	-1.41035	1.40855	0.843081	-0.6591	-1.23008	-1.03749	-0.716461	-0.151081	-0.381844	?	?

## Sheet: AP2_Mandible.csv
Taxon	Specimen	ML [mm]	MSL/ML	MSD/ML	eTRD/ML	CPD/ML	agv MD	TRL/ML	RPL/ML	aMA	pMA	oMA	maL/ML	ASDm/ML	eTRw/ML	TI	TI2	TOAR	AAL	BAJ	BATH	CALL	OXF	KIMM	TITH	GROUP
Lemmysuchus obtusidens	NUMUK PV R 3168	1.74396	-1.43501	0.339575	NA	NA	NA	-1.32331	0.51232	1.48918	1.01331	-0.00692796	0.996638	-0.53943	0.217067	0.22585	0.443466	0	0	0	0	1	0	0	0	M
Machimosaurus buffetauti	SMNS 91415	0.234275	-0.106774	1.97908	0.27988	1.45732	1.07536	-1.28107	0.166789	1.35166	0.757542	1.20034	1.46774	0.860772	1.60342	1.39384	0.776876	0	0	0	0	0	0	1	1	M
Yvridiosuchus boutilieri	OUMNH J.29850	-0.0633067	-0.623965	-0.679651	NA	-0.381313	NA	-1.20247	0.59636	-0.224494	-0.152494	0.625879	0.192655	NA	0.375343	-1.0025	NA	0	0	0	1	0	0	0	0	M
Machimosaurus mosae	plastotype	1.58065	-0.747302	-0.579841	NA	NA	NA	-1.70988	0.971415	-0.104277	-1.11145	1.28463	0.204132	1.60333	1.83739	-1.1695	-1.98892	0	0	0	0	0	0	0	1	M
Plagiophthalmosuchus gracilirostris1	MNHNL TU515	-0.694761	0.853012	-0.959178	-0.629578	-0.858107	-1.62828	0.637157	-1.03037	-0.715692	-0.544141	-1.62948	-0.322647	NA	NA	-1.35703	NA	1	0	0	0	0	0	0	0	OUT
Plagiophthalmosuchus gracilirostris2	NHMUK PV OR 15500	-0.687503	1.0703	-0.854347	NA	NA	NA	1.68381	-1.21251	-1.47058	-0.665251	-1.85923	-1.15861	NA	NA	NA	NA	1	0	0	0	0	0	0	0	OUT
Indosinosuchus kalasinensis	PRC-239	-0.712906	NA	-0.629588	NA	-0.0472977	-0.250997	0.43648	-0.528176	1.10775	1.48408	-0.397027	0.779229	0.304478	NA	0.109963	-0.400218	0	0	0	0	0	0	0	1	T
Indosinosuchus potamosiamensis	PRC-11	-1.2863	-0.469482	-0.730374	-0.173365	0.707086	1.17223	0.207382	0.689986	1.42748	1.44135	1.83197	0.961016	-0.177885	-0.457214	NA	NA	0	0	0	0	0	0	0	1	T
Mystriosaurus sp.	NHMUK PV R 5703	0.212501	-0.0407437	-0.288318	0.690547	1.01621	-0.185942	0.251885	0.857186	-1.06586	-1.08069	-0.066447	-1.27237	NA	-1.16767	NA	NA	1	0	0	0	0	0	0	0	T
Mycterosuchus nasutus1	NHMUK PV R 2617	0.731455	0.793217	2.08241	-0.810039	-0.823367	NA	0.221519	-0.188238	-0.473325	1.09787	-0.710603	-0.36232	-0.763025	-0.899544	-0.454358	NA	0	0	0	0	1	0	0	0	T
Mycterosuchus nasutus2	CAMSM J1420	0.691535	0.604923	0.369942	NA	0.881341	NA	0.447001	-0.862293	-0.37825	-0.922843	0.917694	-1.08658	-1.37951	-1.12309	NA	NA	0	0	0	0	1	0	0	0	T
Platysuchus multiscrobiculatus	SMNS 9930	-1.41331	NA	NA	-0.385008	-0.720861	-0.62122	0.61866	-2.09719	NA	NA	NA	NA	NA	NA	0.785806	NA	1	0	0	0	0	0	0	0	T
Neosteneosaurus edwardsi	PETMG R178	1.12702	-1.40967	1.40999	1.74405	0.994026	NA	-1.10756	0.218243	0.756781	-0.936435	-0.194831	1.50358	-0.107133	0.193285	NA	NA	0	0	0	0	1	0	0	0	S
Macrospondylus bollensis1	SMNS 51563	-0.618551	-0.499157	NA	-0.350279	-0.601317	0.465936	-0.359345	0.0694628	-0.498688	-0.350193	0.200829	-0.607217	0.465739	NA	0.316596	-0.244687	1	0	0	0	0	0	0	0	S
Macrospondylus bollensis2	MMG BwJ 689	-1.48226	NA	-0.620377	NA	-0.416551	0.398388	NA	-0.560629	-0.670729	-1.07084	-0.584048	-0.98032	NA	NA	-0.471449	NA	1	0	0	0	0	0	0	0	S
Proexochokefalos heberti	MNHN.F 1890-13	1.09436	NA	0.238953	1.6758	1.48564	0.984879	0.257445	2.1783	1.23399	1.20448	0.609824	1.31785	1.44684	NA	1.62278	0.594923	0	0	0	0	1	0	0	0	S
Charitomenosuchus leedsi1	NHMUK PV R 3806	-0.0342743	0.852362	-0.433734	-0.741319	-1.09299	NA	0.813746	-0.623733	-1.10583	-0.88426	-0.636573	-1.13682	-1.56309	-0.197142	NA	NA	0	0	0	0	1	0	0	0	S
Charitomenosuchus leedsi2	NHMUK PV R 3320	-0.422582	2.15311	-0.644545	-1.30068	-0.358054	-1.41035	1.40855	0.843081	-0.6591	0.71996	-0.58597	-0.49595	-0.151081	-0.381844	NA	NA	0	0	0	0	1	0	0	0	S

## Sheet:  AP2_PC SCORES _JAW _NO ML
MANDIBLE
PC	Eigenvalue	% variance				Axis 1	Axis 2	Axis 3	Axis 4	Axis 5	Axis 6	Axis 7	Axis 8	Axis 9	Axis 10	Axis 11	Axis 12	Axis 13	Axis 14	Axis 15	Axis 16
1	5.4803	44.508		Lemmysuchus_obtusidens	NUMUK PV R 3168	1.1552	-0.15117	0.5729	-1.2567	1.4997	-1.1792	-0.29519	1.1366	-0.34109	-1.7335	-0.14147	-0.88272	-0.91433	-1.3646	0.37967	0.64866
2	1.6538	13.431		Machimosaurus_buffetauti	SMNS 91415	1.6529	0.79061	0.3681	-0.66307	-0.94438	2.1024	1.2705	-0.26519	1.1477	-0.58759	1.1862	-1.0908	0.3613	0.070772	-0.64978	0.45244
3	1.41971	11.53		Yvridiosuchus_boutilieri	OUMNH J.29850	0.29305	-1.0495	-0.90006	-0.22524	0.24292	-0.95302	0.37942	-0.5828	-0.64519	-0.58051	1.5097	-0.42815	1.2614	1.2202	-0.24614	-2.1348
4	1.0639	8.6405		Machimosaurus_mosae	plastotype	0.80596	-2.9393	-0.99572	0.34517	0.28683	0.98302	0.13226	1.0858	1.0331	0.9797	-0.95449	0.36076	-0.068772	0.085702	0.37947	0.41435
5	0.671703	5.4552		Plagiophthalmosuchus_gracilirostris_	MNHNL TU515	-1.1702	-0.28608	-0.72986	-0.5556	1.1156	0.53698	-1.478	-0.83162	-0.29646	0.20609	1.1569	-1.1856	0.76603	-0.07758	1.2049	0.83956
6	0.632322	5.1354		Plagiophthalmosuchus_gracilirostris	NHMUK PV OR 15500	-1.2569	0.48892	-0.049895	0.68485	-0.91713	0.73727	-0.9236	1.7967	-0.029467	0.60796	1.2104	0.11724	0.39972	-2.1292	-0.33694	-0.75296
7	0.461462	3.7478		Indosinosuchus_kalasinensis	PRC-239	0.23256	1.1812	-1.1077	-0.47375	1.0132	-0.00012297	-1.2041	0.54856	0.012427	1.1156	-0.44766	-0.21477	-0.95392	1.2574	-2.5288	0.016183
8	0.242741	1.9714		Indosinosuchus_potamosiamensis	PRC-11	0.86781	1.3351	-1.609	0.40891	0.1697	-1.7709	0.8634	-0.78803	1.442	0.98644	0.00064261	0.82452	0.56963	-1.2263	0.74204	0.262
9	0.197885	1.6071		Mystriosaurus_sp.	NHMUK PV R 5703	-0.29411	-0.53333	0.73045	1.7568	-1.0114	-1.1828	-0.16217	-0.66614	-0.212	-0.12212	-0.91745	-1.807	1.0634	-0.037814	-1.1766	1.5275
10	0.181454	1.4737		Mycterosuchus_nasutus	NHMUK PV R 2617	-0.55311	0.093291	1.7517	-1.1251	0.95964	0.16646	1.5717	-0.38673	-1.0753	2.4013	-0.15511	-0.014875	0.2983	-0.061946	0.29673	0.27157
11	0.136692	1.1101		Mycterosuchus_nasutus	CAMSM J1420	-0.69389	0.18122	1.6199	-0.054497	-0.54649	-0.97725	-0.3653	0.65723	2.1484	0.2445	-0.25537	-0.79543	-0.91881	1.1396	0.93342	-1.4697
12	0.102568	0.83301		Platysuchus_multiscrobiculatus	SMNS 9930	-0.57081	0.98622	-0.83868	-1.3366	-1.0408	0.86392	-0.61175	-0.21343	-0.22198	-0.73992	-2.3169	0.058037	0.98824	0.51999	1.1807	-0.10802
13	0.039542	0.32114		Neosteneosaurus_edwardsi	PETMG R178	1.0991	-0.75129	1.3772	-0.73435	-0.90034	-0.16025	-1.8693	-1.6394	-0.1305	0.052436	0.10323	1.9088	0.030236	-0.68645	-0.67761	-0.27011
14	0.017459	0.14179		Macrospondylus_bollensis	SMNS 51563	-0.061025	-0.25354	-0.59139	-0.060135	-0.89316	-0.1216	1.3031	0.18841	-1.711	-0.25502	-1.0739	-0.3662	-0.79043	-0.96679	-0.49156	-1.4465
15	0.00899604	0.073061		Macrospondylus_bollensis	MMG BwJ 689	-0.6749	-0.21882	-0.80139	0.021079	-1.4818	-0.29706	0.34991	-0.5646	-0.65182	-0.055672	1.2059	0.36686	-2.5508	0.77388	0.74983	1.3283
16	0.00243948	0.019812		Proexochokefalos_heberti	MNHN.F 1890-13	1.6098	1.0649	0.61236	2.2156	0.54558	0.56236	-0.528	0.75583	-1.4222	0.034633	0.040689	0.5673	0.12324	1.0764	1.4123	-0.11831
				Charitomenosuchus_leedsi	NHMUK PV R 3806	-1.1809	0.0030396	0.38417	-0.33779	0.13266	-0.53133	0.98156	1.3955	0.15887	-1.2882	0.39797	2.0337	1.2194	0.97531	-0.72093	1.1747
				Charitomenosuchus_leedsi	NHMUK PV R 3320	-1.2605	0.058591	0.20677	1.3906	1.7696	1.2212	0.58564	-1.6267	0.79454	-1.2661	-0.54923	0.54832	-0.88389	-0.5685	-0.45079	-0.6348
TEETH
PC	Eigenvalue	% variance		Eigenvalues
1	1.24115	40.35		Dim.1 Dim.2 Dim.3 Dim.4 Dim.5 Dim.6 Dim.7 Dim.8
2	0.682085	22.174		Variance 8.010 1.340 1.078 1.000 0.972 0.840 0.754 0.604
3	0.653333	21.24		% of var. 53.401 8.936 7.187 6.667 6.480 5.601 5.029 4.027
4	0.499421	16.236		Cumulative % of var. 53.401 62.338 69.524 76.191 82.671 88.272 93.302 97.329
				Dim.9 Dim.10 Dim.11 Dim.12 Dim.13 Dim.14 Dim.15 Dim.16
				Variance 0.219 0.116 0.037 0.022 0.006 0.000 0.000 0.000
				% of var. 1.461 0.776 0.247 0.146 0.040 0.000 0.000 0.000
				Cumulative % of var. 98.789 99.566 99.813 99.960 100.000 100.000 100.000 100.000
				Dim.17
				Variance 0.000
				% of var. 0.000
				Cumulative % of var. 100.000
				Individuals (the 10 first)
				Dist Dim.1 ctr cos2 Dim.2 ctr cos2 Dim.3 ctr cos2
				1 | 2.825 | -2.443 1.961 0.748 | 0.293 0.169 0.011 | -0.212 0.109 0.006 |
				2 | 3.234 | -2.347 1.810 0.527 | 0.214 0.090 0.004 | -0.950 2.203 0.086 |
				3 | 2.680 | -0.286 0.027 0.011 | 1.543 4.674 0.332 | 0.080 0.016 0.001 |
				4 | 4.758 | -2.783 2.545 0.342 | -0.159 0.050 0.001 | 2.555 15.937 0.288 |
				5 | 2.825 | -2.443 1.961 0.748 | 0.293 0.169 0.011 | -0.212 0.109 0.006 |
				6 | 3.312 | -2.206 1.599 0.444 | 0.894 1.570 0.073 | 0.964 2.267 0.085 |
				7 | 3.158 | -0.834 0.229 0.070 | 1.713 5.764 0.294 | 0.372 0.339 0.014 |
				8 | 4.174 | 3.677 4.443 0.776 | 0.626 0.770 0.023 | -0.567 0.785 0.018 |
				9 | 4.088 | 3.674 4.436 0.808 | 0.553 0.599 0.018 | -0.094 0.022 0.001 |
				10 | 5.039 | 3.590 4.235 0.508 | 0.721 1.020 0.020 | -0.992 2.403 0.039 |
				Variables (the 10 first)
				Dim.1 ctr cos2 Dim.2 ctr cos2 Dim.3 ctr cos2
				C1 | 0.310 1.203 0.096 | 0.489 17.864 0.239 | -0.378 13.263 0.143 |
				C2 | -0.628 4.927 0.395 | -0.300 6.718 0.090 | -0.094 0.824 0.009 |
				C3 | -0.177 0.393 0.031 | -0.055 0.228 0.003 | 0.662 40.665 0.438 |
				C4 | 0.261 0.853 0.068 | 0.289 6.221 0.083 | -0.538 26.841 0.289 |
				D1 | 0.000 0.000 Inf | 0.000 0.000 Inf | 0.000 0.000 NaN |
				D2 | 0.956 11.420 0.915 | -0.208 3.237 0.043 | 0.030 0.083 0.001 |
				D3 | 0.925 10.689 0.856 | -0.171 2.183 0.029 | -0.003 0.001 0.000 |
				D4 | 0.000 0.000 NaN | 0.000 0.000 Inf | 0.000 0.000 NaN |
				D5 | 0.980 11.981 0.960 | -0.150 1.688 0.023 | -0.003 0.001 0.000 |
				D6 | 0.973 11.823 0.947 | -0.178 2.368 0.032 | -0.004 0.002 0.000 |

## Sheet: AP1-2_Statistics
TEETH	Two-way NPMANOVA							JAW	Two-way NPMANOVA
CURRENTLY UPDATING	Permutation N: 9999								Permutation N: 9999
	Source	Sum of sqrs	df	Mean square	F	p			Source	Sum of sqrs	df	Mean square	F	p
	C1	0.38967	4	0.097418	0.080299	0.0609			ML	0.01151	1	0.01151	1.9091	0.0527
	C2	0.45127	4	0.11282	0.092992	0.0331			MSL/ML	0.0068526	1	0.0068526	1.1366	0.1771
	Interaction	-14.668	16	-0.91676	-0.75566	0.7262			Interaction	-0.037753	1	-0.037753	-6.2618	0.8933
	Residual	15.771	13	1.2132					Residual	0.084409	14	0.0060292
	Total	1.9442	37						Total	0.065019	17
	ANOSIM								One-way ANOVA
	0	MNHNL TU515	NHMUK 2617	MMT P28-1	MNHN specimen (no number)
	MNHNL TU515	0	0.1884	0.0737	0.0577					Sum of sqrs	df	Mean square	F	p(same)
	NHMUK 2617	0.1884	0	0.3273	0.2219				Between groups:	277.861	15	18.524	1067	1.978e-190
	MMT P28-1	0.0737	0.3273	0	0.6364				Within groups:	3.68117	212	0.017364
	MNHN specimen (no number)	0.0577	0.2219	0.6364	0				Total:	281.542	227
									omega^2:	0.9859
	One-way ANCOVA								Levene's test for homogeneity of variance, based on means: p(same) =	1.152e-08
		SS	df	MS	F	p(same)			Based on medians: p(same) =	4.735e-05
	Adj. means	14.479	2	7.2396	499.8	3.351e-45
	Adj. error	1.1298	78	0.014484					Welch F test in the case of unequal variances:	F=810.6, df=72.3, p=3.664E-74
	Adj. total	15.609	80
									Tukey's pairwise comparisons: Q below diagonal, p(same) above diagonal
	Homogeneity of slopes
	F:	25.35								ML	MSL/ML	MSD/ML	eTRD/ML	CPD/ML	agv_MD	TRL/ML	RPL/ML	aMa	pMA	oMA	maL/ML	ASDm/ML	eTRw/ML	TI	TI2
	p(equal):	3.685e-09							ML		2.943e-05	2.943e-05	2.943e-05	2.943e-05	2.943e-05	2.943e-05	2.943e-05	2.943e-05	2.943e-05	2.943e-05	2.943e-05	2.943e-05	2.943e-05	2.943e-05	2.943e-05
									MSL/ML	89.01		2.943e-05	2.943e-05	2.943e-05	2.943e-05	0.9989	2.943e-05	2.943e-05	0.6799	2.943e-05	2.943e-05	2.943e-05	2.943e-05	2.943e-05	2.943e-05
	0	Mean	Adj. mean	Slope					MSD/ML	128	39		0.0016	2.943e-05	5.026e-05	2.943e-05	2.943e-05	2.943e-05	2.943e-05	2.943e-05	2.943e-05	2.943e-05	2.943e-05	2.943e-05	2.943e-05
	CBL	395590000	472790000	1.3622					eTRD/ML	121.9	32.88	6.126		0.6114	1	2.943e-05	2.943e-05	2.943e-05	2.943e-05	2.943e-05	2.943e-05	2.943e-05	2.943e-05	2.943e-05	2.943e-05
	LLCurv	1017200000	978630000	0.026228					CPD/ML	118.6	29.6	9.402	3.276		0.9875	2.943e-05	2.943e-05	2.943e-05	2.943e-05	2.943e-05	2.943e-05	2.943e-05	2.943e-05	2.943e-05	2.943e-05
	CAngle(rad)	395590000	356990000	0.99783					agv_MD	120.7	31.65	7.35	1.224	2.052		2.943e-05	2.943e-05	2.943e-05	2.943e-05	2.943e-05	2.943e-05	2.943e-05	2.943e-05	2.943e-05	2.943e-05
									TRL/ML	87.37	1.642	40.65	34.52	31.24	33.3		2.943e-05	2.943e-05	0.05679	2.943e-05	2.943e-05	2.943e-05	2.943e-05	2.943e-05	2.943e-05
									RPL/ML	108.3	19.27	19.74	13.61	10.34	12.39	20.91		0.01362	2.943e-05	0.4256	3.157e-05	0.01836	0.6897	2.943e-05	0.01185
	Two-way NPMANOVA								aMa	102.9	13.89	25.12	18.99	15.71	17.77	15.53	5.377		2.943e-05	0.9976	0.9224	1	0.9702	0.09935	1
	Permutation N: 9999								pMA	92.16	3.146	35.86	29.73	26.46	28.51	4.788	16.12	10.74		2.943e-05	2.995e-05	2.943e-05	2.943e-05	0.001196	2.943e-05
	Source	Sum of sqrs	df	Mean square	F	p			oMA	104.7	15.64	23.36	17.23	13.96	16.01	17.29	3.623	1.754	12.5		0.1584	0.9989	1	0.001002	0.9967
	CH	-0.0078448	2	-0.0039224	-0.13553	0.7618			maL/ML	100.4	11.37	27.64	21.51	18.24	20.29	13.01	7.901	2.523	8.22	4.278		0.8915	0.05856	0.9904	0.9342
	CBL	-0.1324	2	-0.066199	-2.2874	0.9856						ASDm/ML	103	14	25	18.87	15.6	17.65	15.65	5.262	0.1152	10.86	1.639	2.639		0.9816	0.07846	1
	Interaction	-0.51949	4	-0.12987	-4.4876	0.1064						eTRw/ML	105.2	16.14	22.86	16.74	13.46	15.51	17.78	3.127	2.251	12.99	0.4967	4.774	2.136		0.0002098	0.9634
	Residual	0.83927	29	0.02894								TI	98.38	9.366	29.64	23.51	20.24	22.29	11.01	9.9	4.523	6.22	6.277	1.999	4.638	6.774		0.1103
	Total	0.17954	37									TI2	102.8	13.84	25.17	19.04	15.77	17.82	15.48	5.43	0.05266	10.69	1.807	2.471	0.1679	2.304	4.47
	One-way ANOVA
		Sum of sqrs	df	Mean square	F	p(same)
	Between groups:	76.0887	5	15.2177	564.9	1.572e-105
	Within groups:	4.68775	174	0.0269411
	Total:	80.7765	179
	omega^2:	0.94
	Levene's test for homogeneity of variance, based on means: p(same) =	5.381e-10
	Based on medians: p(same) =	6.448e-10
	Welch F test in the case of unequal variances:	F=5107, df=80.24, p=6.827E-99
	Tukey's pairwise comparisons: Q below diagonal, p(same) above diagonal
		CH	CBL	C2b	LLCurv	CAngle	CAngle(rad)
	CH		2.034e-05	2.034e-05	2.034e-05	2.034e-05	2.034e-05
	CBL	13.6		2.034e-05	2.034e-05	2.034e-05	2.034e-05
	C2b	30.33	16.73		2.034e-05	2.034e-05	2.034e-05
	LLCurv	41.05	27.44	10.72		2.034e-05	0.9997
	CAngle	17.22	30.82	47.55	58.27		2.034e-05
	CAngle(rad)	40.62	27.01	10.29	0.4305	57.84
	Two-way NPMANOVA: total
	Permutation N: 9999
	Source	Sum of sqrs	df	Mean square	F	p
	CH	0.097181	2	0.048591	0.3374	0.1624
	C2b	0.047142	1	0.047142	0.32734	0.2223
	Interaction	-3.6964	2	-1.8482	-12.833	0.9038
	Residual	4.6085	32	0.14402
	Total	1.0564	37
	Principal coordinates
	Axis	Eigenvalue	Percent
	1	128.45	37.773
	2	43.468	12.782
	3	29.894	8.7904
	4	21.739	6.3923
	5	20.249	5.9544
	6	11.251	3.3083
	7	9.0596	2.664
	8	5.7622	1.6944
	9	4.158	1.2227
	10	3.1073	0.91372
	11	1.5034	0.44208
	12	1.3099	0.38519
	13	0.84087	0.24726
	14	0.26177	0.076973
	15	0.1618	0.047577
	16	0.06615	0.019452
	17	0.0011816	0.00034746
	18	2.6655e-14	7.8381e-15
	19	9.0092e-16	2.6492e-16
	20	-3.4986e-16	-1.0288e-16
	21	-0.00011658	-3.4281e-05
	22	-0.0024039	-0.00070688
	23	-0.0044836	-0.0013184
	24	-0.0068868	-0.0020251
	25	-0.020163	-0.005929
	26	-0.042078	-0.012373
	27	-0.067188	-0.019757
	28	-0.094533	-0.027798
	29	-0.1298	-0.038169
	30	-0.29589	-0.087007
	31	-0.42998	-0.12644
	32	-0.48223	-0.1418
	33	-1.082	-0.31816
	34	-1.4858	-0.43691
	35	-3.3907	-0.99707
	36	-10.331	-3.038
	37	-14.937	-4.3924

## Sheet: AP3_Skull&MandMeasurements
MEASUREMENT DATASET
CLADE	SUBCLADE	TAXON	SPECIMEN	Total skull length	Rostral length	Mandibular symphysis length
Teleosauroidea	Machimosaurini	Lemmysuchus obtusidens	NUMUK PV R 3168	1200	710	580
Teleosauroidea	Machimosaurini	Machimosaurus buffetauti	SMNS 91415	935	547	486
Teleosauroidea	Machimosaurini	Yvridiosuchus boutilieri	OUMNH J.29850	780	463	401
Teleosauroidea	Machimosaurini	Machimosaurus mosae	plastotype	965	562	475
Teleosauroidea	Outgroup	Plagiophthalmosuchus gracilirostris	NHMUK PV OR 15500	729	539	421
Teleosauroidea	Teleosauridae	Indosinosuchus kalasinensis	PRC-239	672	435	NA
Teleosauroidea	Teleosauridae	Indosinosuchus potamosiamensis	PRC-11	495	324	273
Teleosauroidea	Teleosauridae	Mycterosuchus nasutus	NHMUK PV R 2617	1052	765	637
Teleosauroidea	Teleosauridae	Mycterosuchus nasutus	CAMSM J1420	1091	707	585
Teleosauroidea	Teleosauridae	Platysuchus multiscrobiculatus	SMNS 9930	385	300	NA
Teleosauroidea	Teleosauridae	Mystriosaurus sp.	NHMUK PV R 5703	872	656	502
Teleosauroidea	Machimosauridae	Neosteneosaurus edwardsi	NHMUK PV R3701	796	491	355
Teleosauroidea	Machimosauridae	Neosteneosaurus edwardsi	NHMUK PV R2865	956	611	NA
Teleosauroidea	Machimosauridae	Neosteneosaurus edwardsi	GPIT RE 7286	994	637	575
Teleosauroidea	Machimosauridae	Macrospondylus bollensis	SMNS 51563	595	442	337
Teleosauroidea	Machimosauridae	Macrospondylus bollensis	MMG BwJ 689	535	400	NA
Teleosauroidea	Machimosauridae	Proexochokefalos heberti	MNHN.F 1890-13	1480	1003	NA
Teleosauroidea	Machimosauridae	Charitomenosuchus leedsi	NHMUK PV R 3806	891	645	519
Teleosauroidea	Machimosauridae	Charitomenosuchus leedsi	NHMUK PV R 3320	775	571	554
All measurements in mm

## Sheet: FAD_LAD
	FAD	LAD
Plagiophthalmosuchus_gracilirostris	182.7	174.1
Mystriosaurus_laurillardi	182.7	174.1
Chinese_teleosauroid	182.7	174.1
Indosinosuchus_potamosiamensis	152.1	145
Indosinosuchus_kalasinensis	152.1	145
Platysuchus_multiscrobiculatus	182.7	174.1
Teleosaurus_cadomensis	168.3	166.1
Mycterosuchus_nasutus	166.1	163.5
Bathysuchus_megarhinus	157.3	152.1
Sericodon_jugleri	157.3	145
Aeolodon_priscus	152.1	145
Macrospondylus_bollensis	182.7	174.1
Clovesuurdameredeor_stephani	166.1	163.5
Andrianavoay_baroni	166.1	163.5
Charitomenosuchus_leedsi	166.1	163.5
Seldsienean_megistorhynchus	168.3	166.1
Deslongchampsina_larteti	168.3	166.1
Proexochokefalos_heberti	166.1	163.5
Proexochokefalos_cf_bouchardi	157.3	152.1
Neosteneosaurus_edwardsi	166.1	163.5
Yvridiosuchus_boutilieri	168.3	166.1
Lemmysuchus_obtusidens	166.1	163.5
Machimosaurus_buffetauti	157.3	152.1
Machimosaurus_mosae	157.3	145
Machimosaurus_hugii	157.3	145
Machimosaurus_rex	132.9	129.4
Pelagosaurus_typus	182.7	174.1

[truncated: 1 more sheets: Institutions]
