# Supplementary material for: The ecological diversification and evolution of Teleosauroidea (Crocodylomorpha, Thalattosuchia), with insights into their mandibular biomechanics
Source: Ecol Evol. 2022 Nov 18;12(11):e9484. doi: 10.1002/ece3.9484 (PMC9674474; doi:10.1002/ece3.9484)
Supplement: Supplementary file 4 — Data S4 [file ECE3-12-e9484-s002.txt]

#Principal component analysis
setwd("F:/Teleosauroidea/Ecomorphology")
data<-read.csv("DATA_FILE_NAME.csv", sep = ",", header=TRUE)
getwd()
summary(PCA)
PCA<-PCA(data[,3:21],scale.unit = TRUE, graph=TRUE)
library("FactoMineR")
PCA<-PCA(data[,3:21],scale.unit = TRUE, graph=TRUE)
summary(PCA)
plot.PCA(PCA)
library("factoextra")
fviz_pca_ind(PCA)
plot3d(PCA)
install.packages("plot3D")
library(plot3D)
plot3d(PCA)
plot3D(PCA)
image3D(PCA)
install.packages("rgl")
library(rgl)
library(rgli)
library(rgl)
plot3d
plot3d(PCA)
plot3d(PCA [,1:3])
plot3d(PCA [1:3])
install.packages("FactoMineR")
library(ape)
detach("package:ape", unload = TRUE)


#Continuous character mapping
library(MASS)
library(maps)
library(ggplot2)
library(ape)
library(phytools)
library(geoscale)
library(nlme)
library(permute)
library(lattice)
library(mvtnorm)
library(strap)
library(mnormt)
library(geiger)
library(AICcmodavg)
library(nortest)
library(rr2)
setwd("D:/..."/") #work folder addresss
tree<-read.nexus("[TREE_FILENAME].nex")
data<- read.csv("[DATA_FILE_NAME].csv",header = TRUE, row.names = 1)
View(data)
ch<-data$CHARACTER1
data_p<-data[!is.na(ch),]
list<-rownames(data)[which(is.na(ch))]
pruned.tree<-drop.tip(tree, c(list), trim.internal = TRUE, collapse.singles = TRUE)
plot(pruned.tree)
ages_p<-data_p[,1:2] #this line selects the FAD and LAD column that in my files are column 1 and column 2
tree.ages<- DatePhylo(pruned.tree, ages_p, method="equal", rlen=1)
x<-setNames(data_p$CHARACTER1,rownames(data_p)) #set the right value of "CHARACTER1" to the right rowname (taxon)
fit<-fastAnc(tree.ages, x, vars=TRUE, CI=TRUE) #fastAnc character on the time-calibrated tree
range(x)
obj <- contMap(tree.ages, x, plot=FALSE)
n<-length(obj$cols)
obj$cols[1:n]<-colorRampPalette(c("blue","turquoise","green","yellow","red"),space="Lab")(n)
obj
plot(obj,legend=FALSE,ylim=c(1-0.05*(Ntip(obj$tree)-1),Ntip(obj$tree)),mar=c(5.1,0.2,0.2,0.2))
add.color.bar(40,obj$cols,title="FL_FLHL",
                   lims=obj$lims,digits=3,prompt=FALSE,x=35,
                   y=1-0.08*(Ntip(obj$tree)-1),lwd=4,fsize=1,subtitle="")
axisPhylo(root.time = 225) 
title(xlab="Mya")


#GeoTimescale evolutionary tree
install.packages("ape")
library("ape")
file<-read.nexus("[DATA_FILE_NAME].nex")
plot(file)
show(file)
is.rooted(file)
#time scale
install.packages("geoscale")
library("geoscale")
install.packages("strap")
library("strap")
ages<-read.csv("[DATA_FILE_NAME].csv",header = TRUE, row.names = 1)
tree.ages<- DatePhylo(file, ages, method="equal", rlen=1)
plot(tree.ages)
geoscalePhylo(tree=tree.ages, boxes="No", cex.tip=1,cex.ts=1.2,cex.age=1,width=2)


#FAD and LAD info for teleosauroids (used as .csv file)
	FAD	LAD
Plagiophthalmosuchus_gracilirostris	182.7	174.1
Mystriosaurus_laurillardi	182.7	174.1
Chinese_teleosauroid	182.7	174.1
Indosinosuchus_potamosiamensis	152.1	145
Indosinosuchus_kalasinensis	152.1	145
Platysuchus_multiscrobiculatus	182.7	174.1
Teleosaurus_cadomensis	168.3	166.1
Mycterosuchus_nasutus	166.1	163.5
Bathysuchus_megarhinus	157.3	152.1
Sericodon_jugleri	157.3	145
Aeolodon_priscus	152.1	145
Macrospondylus_bollensis	182.7	174.1
Clovesuurdameredeor_stephani	166.1	163.5
Andrianavoay_baroni	168.3	166.1
Charitomenosuchus_leedsi	166.1	163.5
Seldsienean_megistorhynchus	168.3	166.1
Deslongchampsina_larteti	168.3	166.1
Proexochokefalos_heberti	166.1	163.5
Proexochokefalos_cf_bouchardi	157.3	152.1
Neosteneosaurus_edwardsi	166.1	163.5
Yvridiosuchus_boutilieri	168.3	166.1
Lemmysuchus_obtusidens	166.1	163.5
Machimosaurus_buffetauti	157.3	152.1
Machimosaurus_mosae	157.3	145
Machimosaurus_hugii	157.3	145
Machimosaurus_rex	132.9	129.4
Pelagosaurus_typus	182.7	174.1


#NEXUS

begin TREES;

	TRANSLATE
		1 'Plagiophthalmosuchus_gracilirostris',
		2 'Mystriosaurus_laurillardi',
		3 'Chinese_teleosauroid',
		4 'Indosinosuchus_potamosiamensis',
		5 'Indosinosuchus_kalasinensis',
		6 'Platysuchus_multiscrobiculatus',
		7 'Teleosaurus_cadomensis',
		8 'Mycterosuchus_nasutus',
		9 'Bathysuchus_megarhinus',
		10 'Sericodon_jugleri',
		11 'Aeolodon_priscus',
		12 'Macrospondylus_bollensis',
		13 'Clovesuurdameredeor_stephani',
		14 'Andrianavoay_baroni',
		15 'Charitomenosuchus_leedsi',
		16 'Seldsienean_megistorhynchus',
		17 'Deslongchampsina_larteti',
		18 'Proexochokefalos_heberti',
		19 'Proexochokefalos_cf_bouchardi',
		20 'Neosteneosaurus_edwardsi',
		21 'Yvridiosuchus_boutilieri',
		22 'Lemmysuchus_obtusidens',
		23 'Machimosaurus_buffetauti',
		24 'Machimosaurus_mosae',
		25 'Machimosaurus_hugii',
		26 'Machimosaurus_rex',
		27 'Pelagosaurus_typus';


	TREE 'Default Symmetrical Tree+' = (27,((1,(((5,(2,(4,3)),((8,(11,(9,10))),(6,7)))),(12,(13,((16,15,(17,(18,19))),((20,14,(21,22,(23,(((24,25),26)))))))))))));
end;
